# Supplementary material for: The Antimicrobial Effects of Bacterial Cellulose Produced by Komagataeibacter intermedius in Promoting Wound Healing in Diabetic Mice
Source: Int J Mol Sci. 2022 May 13;23(10):5456. doi: 10.3390/ijms23105456 (PMC9142012; doi:10.3390/ijms23105456)
Supplement: Supplementary file 1 [file ijms-23-05456-s001.zip]

Archive with 1 entries (1 files):
- ijms-1700926-supplementary.pdf
